# Supplementary material for: Validation of an FBA model for Pichia pastoris in chemostat cultures
Source: BMC Syst Biol. 2014 Dec 24;8:142. doi: 10.1186/s12918-014-0142-y (PMC4301075; doi:10.1186/s12918-014-0142-y)
Supplement: Additional file 1 — P. pastoris Metabolic Network, Excel file with the list of reactions, metabolites and stoichiometric matrix. [file 12918_2014_142_MOESM1_ESM.xlsx]

## Sheet: Network
																																							atp	O2	glu	co2	etoh	gol	icit	pyr	met	biomass
	Reactions_number	1	2	3	4	5	6	7	8	9	10	11	12	13	14	15	16	17	18	19	20	21	22	23	24	25	26	27	28	29	30	31	32	33	34	35	36	37	38	39	40	41	42	43	44	45	46	47
	Reaction_Reversibilities	0	1	1	1	1	1	1	1	0	0	0	0	0	0	1	0	0	0	0	0	0	1	1	1	1	1	1	0	1	0	0	0	0	1	0	0	1	0	0	0	0	0	0	1	0	0	0
1	GLCcyt	-1																																							1							0
2	G6Pcyt	1	-1																			-1																										-0.036352
3	F6Pcyt		1	-1																						1	1																					-0.036352
4	FBPcyt			1	-1																																											0
5	DHAPcyt				1	-1																						1								1												0
6	GAPcyt				1	1	-1																		1	-1	1								1													0
7	PG3cyt						1	-1																																								-0.016542
8	PEPcyt							1	-1																												1											-0.025248
9	PYRcyt								1	-1	-1																				-1															-1		0
10	GOLcyt																											-1																1				-3e-08
11	NADPHcyt												1									2																										-0.19947
12	iCO2									-1	1				1		1	1	1			1												1			1					-1						0.017695
13	RU5Pcyt																					1	-1	-1																								0
14	R5Pcyt																							1	-1																							-0.010663
15	XU5Pcyt																						1		-1		-1								-1													0
16	S7Pcyt																								1	-1																						0
17	E4Pcyt																									1	-1																					-0.014644
18	OACcyt									1																				-1							-1											-0.024239
19	PYRmit														-1																1																	-0.029389
20	ACCOAmit														1	-1																						1										-0.007979
21	OACmit															-1					1									1																		-0.000786
22	ICITmit															1	-1	-1																											-1			0
23	NADH						1					-1			1		1		1	1	1							1	-2					2														0.062679
24	AKGmit																1	1	-1													-1																0
25	NADPHmit																	1																														-0.056052
26	AKGcyt																															1																-0.026663
27	SUCmit																		1	-1																												0
28	MALmit																			1	-1																											0
29	ACDcyt										1	-1	-1																																			0
30	ACEcyt												1	-1																																		0
31	ACCOAcyt													1																								-1										-0.0033301
32	iO2																												-1				-0.5							1								-2.4e-05
33	EtOH cyt											1																															-1					0
34	MeOHcyt																																-1														1	0
35	HCHOcyt																																1	-1	-1													0
36	DHAcyt																																		1	-1												0
37	ATP	-1		-1			1		1	-1				-2					1									-1	3							-1	-1		-1									-1.7083

## Sheet: Compatibility Report
	Compatibility Report for File_1.xls
	Run on 04/06/2014 19:21
	The following features in this workbook are not supported by earlier versions of Excel. These features may be lost or degraded when opening this workbook in an earlier version of Excel or if you save this workbook in an earlier file format.
	Minor loss of fidelity			# of occurrences	Version
	Some cells or styles in this workbook contain formatting that is not supported by the selected file format. These formats will be converted to the closest format available.			9	Excel 97-2003

## Sheet: Reactions
Embden Meyerhoff Parnas (Glycolysis)			Reversibility
R1	1 GLCcyt + 1ATP → 1 G6Pcyt + 1ADP		0
R2	1 G6Pcyt ↔ 1 F6Pcyt		1
R3	1 F6Pcyt + 1 ATP ↔ 1 FBPcyt + 1ADP		1
R4	1 FBPcyt ↔ 1 DHAPcyt + 1 GAPcyt		1
R5	1 DHAPcyt ↔ 1 GAPcyt		1
R6	1 GAPcyt + 1 NADcyt + 1ATP ↔ 1 PG3cyt + 1 NADHcyt + 1ADP		1
R7	1 PG3cyt ↔ 1 PEPcyt + 1 H2O		1
R8	1 PEPcyt + 1ADP ↔ 1 PYRcyt + 1ATP		1
Pyruvate branch point
R9	1 PYRcyt + 1iCO2 + 1ATP → 1 OACcyt + ADP		0
R10	1 PYRcyt → 1 ACDcyt + 1 iCO2		0
Fermentative patways
R11	1 ACDcyt + 1 NADHcyt → 1 ETOHcyt + 1 NADcyt		0
R12	1 ACDcyt + 1 NADPcyt → 1 ACEcyt + 1 NADPHcyt		0
R13	1 ACEcyt + 1 HCOAcyt + 2ATP→ 1 ACCOAcyt + 2ADP		0
TCA cycle
R14	1 PYRmit + 1 HCOAmit + 1 NADmit → 1 ACCOAmit + 1 iCO2 + 1 NADHmit		0
R15	1 ACCOAmit + 1 OACmit ↔1 ICITmit + 1 HCOAmit		1
R16	1 ICITmit + 1 NADmit →1 AKGmit + 1 iCO2 + 1 NADHmit		0
R17	1 ICITmit + 1 NADPmit → 1 AKGmit + 1 iCO2 + 1 NADPHmit		0
R18	1 AKGmit + 1 NADmit + ADP→ 1 SUCmit + 1 iCO2 + 1 NADHmit + ATP		0
R19	1 SUCmit + 1 NADmit → 1 MALmit + 1 NADHmit		0
R20	1 MALmit + 1 NADmit → 1 OACmit+ 1 NADHmit		0
Pentose phosphate pathway
R21	1 G6Pcyt + 2 NADPcyt → 1 RU5Pcyt + 1 iCO2 + 2 NADPHcyt		0
R22	1 RU5Pcyt →1 XU5Pcyt		1
R23	1 RU5Pcyt → 1 R5Pcyt		1
R24	1 R5Pcyt + 1 XU5Pcyt → 1 S7Pcyt + 1 GAPcyt		1
R25	1 S7Pcyt + 1 GAPcyt → 1 E4Pcyt + 1 F6Pcyt		1
R26	1 E4Pcyt + 1 XU5Pcyt→1 F6Pcyt + 1 GAPcyt		1
Glycerol formation
R27	1 GOLcyt + 1 NADcyt + 1ATP ↔ 1 DHAPcyt + 1 NADHcyt +1ADP		1
Oxidative phosphorylation
R28	2 NADH +1iO2 + 3ADP → 1 NAD + 3ATP		0
Transport reactions
R29	1 OACcyt ↔ 1 OACmit		1
R30	1 PYRcyt →1 PYRmit		0
R31	1 AKGmit →1 AKGcyt		0
R36	1 OACcyt + 1 ATP → 1 PEPcyt + 1 iCO2 + 1 ADP		0
R37	1 ACCOAcyt ↔ 1 ACCOAmit		1
R38	1 ATP→		0
R39	1 O2(E) → 1 iO2		0
R40	1 GLC(E) → 1 GLCcyt		0
R41	1 iCO2 →1 CO2(E )		0
R42	1 ETHcyt → 1 ETH(E )		0
R43	1 GOL(E)→ 1 GOLcyt		0
R44	1 CIT(E) ↔ 1 ICITmit		1
R45	1 PYR(E) →1 PYR cyt		0
R46	1 MET(E) → 1 METcyt		0
Methanol metabolism
R32	1 METcyt + 1 O2 → 1 HCHOcyt + 1 H2O		0
R33	1 HCHOcyt + 2 NADcyt → 2 NADHcyt + iCO2		0
R34	1 HCHOcyt + XU5Pcyt ↔ 1 DHAcyt + 1 GAPcyt		1
R35	1 DHAcyt + 1ATP→ 1 DHAPcyt + 1ADP		0
Biomass formation
R47	0,0033 ACCOAcyt + 0,008 ACCOAmit + 0,0266 AKGcyt + 0,0146 E4Pcyt + 0,0363 F6Pcyt + 0,0165 PG3cyt + 0,0363 G6Pcyt + 0,0000003 GOLcyt + 0,000002 iO2 + 0,0242 OACcyt + 0,00079 OACmit + 0,0252 PEPcyt + 0,0294 PYRmit + 0,011 R5Pcyt + 0,199 NADPHcyt + 0,056 NADPHmit + 0,0626 NAD ®
	1 BIOM + 0,0127 iCO2 + 0,0626 NADH + 0,0033 HCCOAcyt + 0,008 HCCOAmit + 0,199 NADPcyt + 0,056 NADPmit

## Sheet: Metabolites
ACCOAcyt	cytosolic	acetyl-coenzyme-A
ACCOAmit	mitochondrial	acetyl-coenzyme-A
ACDcyt	cytosolic	acetaldehyde
ACEcyt	cytosolic	acetate
AKGmit	mitochondrial	alpha-ketoglutarate
AKGcyt	cytosolic	alpha-ketoglutarate
BIOMASS		biomass
CO2(E)	extracellular	carbon dioxyde
CIT (E )	extracellular	citric acid
DHAcyt	cytosolic	dihydroxyacetone
DHAPcyt	cytosolic	dihydroxyacetone phosphate
E4Pcyt	cytosolic	erytrose-4-phosphate
EtOH cyt	cytosolic	ethanol
EtOH(E)	extracellular	ethanol
F6Pcyt	cytosolic	fructose-6-phosphate
FBPcyt	cytosolic	fructose-1,6-biphosphate
GAPcyt	cytosolic	glyceraldehyde-3-phosphate
GLC(E)	extracellular	glucose
GLCcyt	cytosolic	glucose
GOLcyt	cytosolic	glycerol
GOL(E)	extracellular	glycerol
G6Pcyt	cytosolic	glucose-6-phosphate
HCHOcyt	cytosolic	formaldehyde
ICITmit	mitochondrial	isocitrate
iCO2	intracellular	carbon dioxyde
iO2	intracellular	oxygen
MALmit	mitochondrial	malate
MeOHcyt	cytosolic	methanol
MeOH(E)	extracellular	methanol
NADH	cytosolic	nicotinamide adenine dinucleotide, reduced
NADPHcyt	cytosolic	nicotinamide adenine dinucleotide phosphate
NADPHmit	mitochondrial	nicotinamide adenine dinucleotide phosphate
O2(E)	extracellular	oxygen
OACcyt	cytosolic	oxaloacetate
OACmit	mitochondrial	oxaloacetate
PEPcyt	cytosolic	phosphoenolpyruvate
PG3cyt	cytosolic	3-phosphoglycerate
Pyruvic acid(E)	extracellular	pyruvic acid
PYRcyt	cytosolic	pyruvate
PYRmit	mitochondrial	pyruvate
S7Pcyt	cytosolic	septulose-7-phosphate
SUCmit	mitochondrial	succinate
R5Pcyt	cytosolic	ribose-5-phosphate
RU5Pcyt	cytosolic	ribulose-5-phosphate
XU5Pcyt	cytosolic	xylulose-5-phosphate
