# Supplementary material for: Validation of an FBA model for Pichia pastoris in chemostat cultures
Source: BMC Syst Biol. 2014 Dec 24;8:142. doi: 10.1186/s12918-014-0142-y (PMC4301075; doi:10.1186/s12918-014-0142-y)
Supplement: Additional file 2 — Experimental datasets. Excel file with all the 72 experimental datasets taken from the literature. This file includes measurement of biomass, substrates uptakes (glycerol, glucose, and methanol), Oxygen Uptake Rate (OUR), CO2 production (CPR), and formation of byproducts (ethanol, citrate, and pyruvate) and Consistency analysis results [45-52]. [file 12918_2014_142_MOESM2_ESM.xls]

## Sheet: Dataset
Code	µ	QGlu	QGlyc	QMet	QPyr	QCit	QEtOH	OUR	CPR	Qp	Reference
	Cmmol/(g·h)	mmol/g/h	mmol/g/h	mmol/g/h	mmol/g/h	mmol/g/h	mmol/g/h	mmol/g/h	mmol/g/h	mg/(g·h)
1	3.724	0.963	0	0	0	0.011	0.016	2.002	2.088	0.02	[28]
2	3.718	0.94	0	0	0	0.002	0.035	1.776	1.868	0.04	[28]
3	3.74	0.915	0	0	0	0	0	1.693	1.746	0.06	[28]
4	3.01	0.99	0	0	0	0.03	0	2.12	2.37	0.055	[28]
5	3.71	1.33	0	0	0.06	0.02	0.33	1.57	2.03	0.056	[28]
6	3.73	1.74	0	0	0.09	0.04	1	0.54	1.65	0.089	[28]
7	1.88	0	1.09	0	0	0	0	2.16	1.56	6.35e-06	[43]
8	2.07	0	0.95	0.63	0	0	0	2.7	1.7	0.0011	[43]
9	1.72	0	0.74	1.48	0	0	0	3.9	2.1	0.014	[43]
10	2.02	0	0.57	2.33	0	0	0	4.85	2.21	0.024	[43]
11	6.17	0	2.75	0	0	0	0	3.62	2.35	0	[43]
12	6.18	0	2.77	1.87	0	0	0	7.19	4.18	0.00059	[43]
13	6.24	0	2.23	2.73	0	0	0	7.2	3.6	0.012	[43]
14	5.74	1.51	0	0	0	0	0	2.71	3.18	0	[45]
15	1.6	0	0	6.31	0	0	0	7.56	3.44	0.613	[45]
16	3.27	0.81	0	1.09	0	0	0	4.02	2.68	0	[45]
17	3.25	0.78	0	1	0	0	0	3.65	2.45		[45]
18	3.33	0.89	0	1.32	0	0	0	4.72	3.35		[45]
19	2.32	0	0.67	2.01	0	0	0	3.21	1.77	0.012	[46]
20	2.32	0	0.51	2.49	0	0	0	3.46	1.89	0.02	[46]
21	2.32	0	0.43	2.73	0	0	0	3.58	1.97	0.019	[46]
22	2.32	0	0.31	3.09	0	0	0	3.76	2.09	0.021	[46]
23	2.32	0	0.28	3.18	0	0	0	3.79	2.09	0.021	[46]
24	2.32	0	0.18	3.49	0	0	0	3.96	2.17	0.021	[46]
25	2.32	0	0.13	3.62	0	0	0	4.02	2.21	0.022	[46]
26	2.32	0	0.11	3.69	0	0	0	4.06	2.25	0.02	[46]
27	2.32	0	0.09	3.74	0	0	0	4.08	2.25	0.021	[46]
28	2.32	0	0	4.02	0	0	0	4.22	2.33	0.022	[46]
29	0.386698	0	0.272	0.375	0	0				0.015	[47]
30	0.773395	0	0.543	0.5	0	0				0.02	[47]
31	1.16009	0	0.815	0.625	0	0				0.04	[47]						l
32	1.93349	0	1.087	0.656	0	0				0.025	[47]
33	2.70688	0	1.359	0.937	0	0				0.05	[47]
34	3.09358	0	1.902	0.547	0	0				0.06	[47]
35	3.48028	0	2.446	0.438	0	0				0.065	[47]
36	0.309358	0	0	0.992	0	0.0008				0.006	[48]
37	1.39211	0	0	4.661	0	0.0025				0.037	[48]
38	1.62413	0	0	5.636	0	0.0049				0.036	[48]
39	1.04408	0	0	3.024	0	0.0014				0.019	[48]
40	1.19876	0	0	3.391	0	0.003				0.03	[48]
41	1.93349	0	0	4.342	0	0.0037				0.021	[48]
42	1.31477	0	0	3.62	0	0.0059				0.032	[48]
43	1.6628	0	0	4.024	0	0.0063				0.025	[48]
44	0.541377	0	0	1.733	0	0.001				0.025	[48]
45	0.657386	0	0	1.6684	0	0.0027				0.012	[48]
46	4.54	0	2.53	0.18	0	0	0	4.78	3.25	0	[49]
47	5.63	0	2.61	1.76	0	0	0	5.35	3.09	0.001	[49]
48	5.44	0	2.22	2.58	0	0	0	5.73	3.33	0.012	[49]
49	1.1854	0.42	0	0				0.86	0.81		[50]
50	2.76592	0.72	0	0				1.23	1.29		[50]
51	3.91181	1	0	0				1.49	1.72		[50]
52	5.57136	1.39	0	0				1.85	2.24		[50]
53	1.9702	0	0	4.06							[29]
54	2.96454	0	0	5.93							[29]
55	3.53898	0	0	7.18							[29]
56	1.21759	0	0	2.72436				2.93141	1.57468	0.01605	[51]
57	2.12326	0	0	4.44333				4.6966	2.48382	0.02032	[51]
58	2.3074	0	0	4.79283				5.05164	2.72233	0.02199	[51]
59	2.33747	0	0	4.84989				5.08269	2.68199	0.02041	[51]
60	3.53251	0	0	7.11808				7.21773	3.75834	0.02375	[51]
61	4.472	0	0	8.90124				8.66981	4.45952	0.02802	[51]
62	0.900272	0	0.515773	0				0.818532	0.622022	0	[51]
63	1.1137	0	0.616581	0				0.871229	0.645561	0	[51]
64	2.37873	0	1.2141	0				1.6536	1.22017	0	[51]
65	4.89329	0	2.40181	0				3.11995	2.29132	0	[51]
66	8.3702	0	4.04407	0				4.76796	3.39702	0	[51]
67	0.9	0	0	1.89				1.26	0.99	0	[52]
68	1.4	0	0	2.55				2.16	1.15	0	[52]
69	0.94	0	0	1.87				1.67	0.93	0	[52]
70	8.07	0	3.68	0				3.99	2.96	0	[52]
71	8.79	0	4.5	0				4.71	4.7	0	[52]
72	8.66	0	4.06	0				4.19	3.53	0	[52]

## Sheet: C. Analysis
Code	Error C-Balance	Poss*	E**
1	0.014884	1	0.011
2	0.00992908	1	0.016
3	0.0102004	1	0.045
4	0.0850168	0.747113	0.056
5	0.190977	0.132995	0.124
6	0.284579	1.39901e-06	0.381
7	0.0519897	1	0.031
8	0.0836494	0.738682	0.058		* Possibility of the most possible flux distribution.
9	0.0362162	0.245906	0.101		** Degree of measurements uncertainty necessary to find a fully possible flux distribution (π=1).
10	0.0529703	0.0820451	0.144
11	0.0327273	1	0.016
12	0.0177397	0.819079	0.057
13	0.0458599	0.315369	0.092
14	0.0154525	0.645006	0.066
15	0.10412	0.052013	0.12
16	0	0.163231	0.116
17	0.00352113	0.177056	0.112
18	0.003003	0.35754	0.087
19	0.020398	1	0.021
20	0.0522388	1	0.025
21	0.0718905	1	0.032
22	0.102239	1	0.045
23	0.102239	1	0.045
24	0.119355	0.907854	0.053
25	0.135162	0.709362	0.06
26	0.141791	0.636815	0.063
27	0.144888	0.613645	0.064
28	0.162189	0.500081	0.071
29	N.A	1	0.01
30	N.A	1	0.01
31	N.A	1	0.01
32	N.A	1	0.01
33	N.A	1	0.01
34	N.A	1	0.01
35	N.A	1	0.01
36	N.A	1	0.01
37	N.A	1	0.01
38	N.A	1	0.01
39	N.A	1	0.01
40	N.A	1	0.01
41	N.A	1	0.01
42	N.A	1	0.01
43	N.A	1	0.01
44	N.A	1	0.01
45	N.A	1	0.01
46	0.002574	1	0.026
47	0.0906152	1	0.047
48	0.0495671	1	0.026
49	0.208176	1	0.01
50	0.0611287	1	0.024
51	0.0613656	0.428807	0.08
52	0.063386	0.107574	0.133
53	N.A	1	0.01
54	N.A	1	0.01
55	N.A	1	0.01
56	0.0308174	1	0.01
57	0.0414269	1	0.01
58	0.0540163	1	0.01
59	0.0391712	1	0.01
60	0.0276093	1	0.01
61	0.00655012	1	0.01
62	0.0161731	1	0.01
63	0.0489177	1	0.01
64	0.0119142	1	0.01
65	0.00288816	1	0.01
66	0.0300843	1	0.01
67	1.17484e-16	1	0.016
68	0	1	0.01
69	0	1	0.01
70	0.000905797	1	0.014
71	0.000740741	1	0.01
72	0.000821018	1	0.019
